# Supplementary material for: An experimental demonstration that early-life competitive disadvantage accelerates telomere loss
Source: Proc Biol Sci. 2015 Jan 7;282(1798):20141610. doi: 10.1098/rspb.2014.1610 (PMC4262165; doi:10.1098/rspb.2014.1610)
Supplement: Data supplement [file rspb20141610supp2.csv]

Old_Ring	New_Ring	Farm	Datemanip	Natal.nest	Host.nest	Natal.brood.size	Created.brood.size	Sex	Treatment	WeightD2	WeightD3	WeightD4	WeightD7	WeightD12	WeightD24	LtarsusD24	RtarsusD24	LwingD4	RwingD24	TS3	TS12	TS24	TSplate	MDA3	MDA12	MDA24
51	YE28	Nafferton	06/05/2013	806	824	4	5	M	ADV	12.2	15.9	23.3	49.8	79.4	70	36.59	35.82	115	117	NA	NA	NA	1	846.6	1258.4	933.6
52	YE27	Nafferton	06/05/2013	806	824	4	5	F	ADV	8	10.1	17	42.7	74	69	34.85	34.8	110	108	2.67585511	2.084931522	2.37841423	2	1624.2	742	1593.4
54	YE5	Nafferton	06/05/2013	806	828	4	5	M	DIS	11	14.3	22.2	47.8	76.7	73	34.15	34.28	113	116	2.128740365	1.815038311	2.114036081	3	1473.9	972.5	1544
53	YE26	Nafferton	06/05/2013	806	828	4	5	M	DIS	9.5	12.8	20.5	45.6	78.5	73	35.34	35.08	114	117	NA	NA	NA	5	2162.8	1218.4	1341.3
55		Nafferton	06/05/2013	851	838	5	4	F	DIS	10.6	14.3	21.3	48.2	82	NA	NA	NA	NA	NA	1.274560627	NA	NA	1	1906.8	NA	NA
56		Nafferton	06/05/2013	851	838	5	4	F	DIS	11.9	14.9	23.8	48.2	81.7	NA	NA	NA	NA	NA	1.117287138	NA	NA	2	1649.9	NA	NA
58		Nafferton	06/05/2013	851	853	5	4	M	ADV	12.1	16.7	26.2	59.6	NA	NA	NA	NA	NA	NA	1.042465761	NA	NA	3	1426.5	NA	NA
57		Nafferton	06/05/2013	851	853	5	4	M	ADV	8.5	10.8	18.3	51.4	NA	NA	NA	NA	NA	NA	2.056227653	NA	NA	5	1741.5	NA	NA
62	BL17	Nafferton	06/05/2013	838	851	5	5	M	ADV	16.4	20.9	31.5	57.5	74.7	64	34.38	34.65	113	111	1.283425898	1.292352831	1.283425898	1	3292.4	1960.9	1664.8
63	BL18	Nafferton	06/05/2013	838	851	5	5	F	ADV	15.6	22.4	30.8	53	73.2	61	33.11	33.6	114	115	2.37841423	2.0139111	1.658639092	2	3036.8	1098.8	894.9
64	BL8	Nafferton	06/05/2013	838	855	5	5	M	DIS	17.1	23.2	34.8	57.3	75.9	65	33.94	33.77	115	110	1.840375301	1.505246747	1.717130873	3	3097.6	985.5	1226.1
65	BL30	Nafferton	06/05/2013	838	855	5	5	M	DIS	14.1	18.8	28.3	52.6	73.8	64	34.48	34.85	114	113	1.057018041	0.933032992	1.035264924	5	3228	1499	1262.9
73	RE29	Nafferton	07/05/2013	845	848	6	5	F	DIS	13.9	19.1	24.3	50	73.3	71	35.07	35.18	113	114	2.345669898	1.972465409	2.056227653	1	1674.3	777.2	2050.5
74	RE13	Nafferton	07/05/2013	845	848	6	5	M	DIS	12.8	17.2	23.5	48.7	70.2	68	34.39	34.62	112	113	2.070529848	2.02791896	1.777685362	2	1677.8	979.6	1773.5
78	RE27	Nafferton	07/05/2013	845	844	6	5	F	ADV	13.9	18.1	24.5	51.2	77	72	35.06	33.59	116	115	1.918528239	1.972465409	1.8276629	4	2254	796.1	759.4
77	RE23	Nafferton	07/05/2013	845	844	6	5	M	ADV	12.7	17	22.3	48.7	74.5	71	35.94	35.91	112	113	1.705269784	1.777685362	1.558329159	5	1656.6	1035.5	1576.3
70		Nafferton	07/05/2013	844	837	5	5	M	DIS	14	20.1	24.7	57.2	NA	NA	NA	NA	NA	NA	2.361985323	NA	NA	1	1633.9	NA	NA
67		Nafferton	07/05/2013	844	837	5	5	M	DIS	13.9	19.9	25.4	52.2	NA	NA	NA	NA	NA	NA	1.265756594	NA	NA	2	1687.3	NA	NA
NA		Nafferton	07/05/2013	844	845	5	5	M	ADV	14.4	18.9	25.6	NA	NA	NA	NA	NA	NA	NA	1.035264924	NA	NA	4	1849.1	NA	NA
72		Nafferton	07/05/2013	844	845	5	5	F	ADV	13.3	18.6	23.5	51	NA	NA	NA	NA	NA	NA	1.945309895	NA	NA	5	2229.8	NA	NA
83	PU29	West	10/05/2013	931	930	6	6	M	ADV	10.3	13.5	19.6	40.5	60.6	73	34.29	33.4	112	111	3.160165247	2.265767771	2.056227653	1	1392.4	1034.9	1569.8
82	PU2	West	10/05/2013	931	930	6	6	M	ADV	14.9	19.1	26.2	47.9	70	73	33.86	33.88	120	120	1.337927555	1.310393404	1.064370182	2	1913.1	2298.4	1284.6
85	PU5	West	10/05/2013	931	936	6	6	F	DIS	11.2	19.4	23.3	41.5	62.2	71	32.15	32.39	109	108	0.986232704	0.823591017	0.952637998	4	1689.5	747.5	1553.5
84	PU6	West	10/05/2013	931	936	6	6	F	DIS	12.4	23.3	19.4	44.3	61	68	33.88	33.48	110	110	1.248330549	0.933032992	1.042465761	5	1415.9	959.5	1534.6
87	BL28	West	10/05/2013	936	931	6	6	F	ADV	10.5	14.4	21.5	43.8	62.4	69	34.46	33.98	111	111	3.363585661	2.789487333	2.828427125	1	1792	1311.5	1523.9
88	BL27	West	10/05/2013	936	931	6	6	M	ADV	13.4	17.3	24	43.1	70	69	34.17	33.99	107	105	1.526259209	1.433955248	1.148698355	3	2019.5	1386.9	1775.2
59	BL29	West	10/05/2013	936	932	6	6	F	DIS	13	16.5	22	47.5	67.4	71	34.33	34.71	114	113	1.079228237	0.986232704	0.920187651	4	1277.7	1127.6	1874.8
79	BL26	West	10/05/2013	936	932	6	6	M	DIS	12.7	15.2	20.2	43.4	64	71	33.62	33.81	108	106	2.428389769	1.777685362	1.729074463	5	1657.2	943	1634
97	WH100	West	11/05/2013	941	934	4	6	M	DIS	12.2	15.6	22.8	47.3	66	71	34.57	34.3	110	111	2.345669898	2.411615655	2.250116969	1	1527.3	788.6	2668.5
NA		West	11/05/2013	941	934	4	6	NA	DIS	6.5	5.6	NA	NA	NA	NA	NA	NA	NA	NA	NA	NA	NA	NA	NA	NA	NA
95	WH98	West	11/05/2013	941	928	4	6	F	ADV	12.1	17.1	23.5	43.4	58.3	67	32.81	32.65	110	110	2.234574276	2.143546925	2.02791896	3	1100.4	1176.9	2433.5
96	WH99	West	11/05/2013	941	928	4	6	F	ADV	11	14.9	22.3	43	59.7	67	32.6	32.26	110	107	NA	NA	NA	NA	1341.9	1217.5	2342.5
13	YE8	Plashetts	12/05/2013	916	912	6	6	M	ADV	10.1	18.1	25.8	48.7	73	74	35.46	35.64	112	112	2.549121255	2.250116969	2	1	1316.3	719.8	1522
12	YE12	Plashetts	12/05/2013	916	912	6	6	M	ADV	10.7	16.4	26.3	54.7	73.4	75	35.06	35.8	115	117	2.188587403	1.717130873	1.777685362	3	1527.2	716.2	2122
11	YE1	Plashetts	12/05/2013	916	902	6	6	F	DIS	10.9	16.4	23	45.7	69	70	33.84	33.9	114	112	1.879045498	2.056227653	1.815038311	4	1062.6	1070.3	798.7
NA		Plashetts	12/05/2013	916	902	6	6	F	DIS	10.2	12.9	19	NA	NA	NA	NA	NA	NA	NA	1.905275996	NA	NA	5	1110.4	NA	NA
4	RE4	Plashetts	13/05/2013	917	924	6	6	M	DIS	12.6	21.3	26.7	52.4	73.2	72	35.06	34.99	116	116	3.182145935	1.879045498	2.219138944	2	1674.4	1027.1	1143.7
8	RE20	Plashetts	13/05/2013	917	924	6	6	M	DIS	11.8	19.8	24.7	50.6	71.8	74	34.37	34.95	116	117	0.993092495	1.049716684	0.986232704	3	1332.3	680.7	1101.6
3	RE3	Plashetts	13/05/2013	917	907	6	6	F	ADV	12.8	20.2	25.7	49.5	69	67	33.52	33.11	113	111	1.931872658	1.986184991	1.693490625	4	1326.5	929.8	1382.1
2	RE2	Plashetts	13/05/2013	917	907	6	6	F	ADV	10.8	18.5	23.2	48.5	68.1	70	34	34.28	111	110	0.939522749	0.965936329	1.035264924	5	1338.8	863.2	946.5
23	BL23	Plashetts	14/05/2013	903	918	8	6	F	DIS	13.6	20.5	27	51.4	72.8	72	35.09	35.06	111	111	1.453972517	1.366040257	1.197478705	2	1443.3	684.5	1505.9
22	BL22	Plashetts	14/05/2013	903	918	8	6	M	DIS	12.7	13.6	18	39	70.4	71	33.37	34.18	109	110	1.366040257	1.205807828	0.965936329	3	1533.9	739.8	683.1
24	BL24	Plashetts	14/05/2013	903	910	8	6	M	ADV	13.7	18.6	26.3	43.5	65.4	67	34.3	34.41	110	108	1.918528239	2.173469725	1.765405993	4	1758.5	878.1	1453.9
25	BL25	Plashetts	14/05/2013	903	910	8	6	M	ADV	12.7	18	24.7	41.7	66.7	70	33.88	33.86	109	105	2.173469725	2.203810232	1.840375301	5	1790.2	713.6	891.7
19	PU26	Plashetts	14/05/2013	918	916	6	6	M	DIS	14.9	18.2	22.8	41.5	66.8	71	34.1	34.27	110	110	2.203810232	2.188587403	2.4794154	2	601.6	900.2	1165.2
17	PU17	Plashetts	14/05/2013	918	916	6	6	M	DIS	17	20.6	30.4	48.2	63.9	71	33.91	35.05	111	112	0.986232704	1.079228237	0.768437591	3	447	684.7	1292.9
15	PU15	Plashetts	14/05/2013	918	903	6	6	M	ADV	18	27	35.1	61.1	79.7	75	35.69	36.25	117	118	2.188587403	1.879045498	1.986184991	5	1472.9	743.8	748.5
14	PU13	Plashetts	14/05/2013	918	903	6	6	F	ADV	14.6	21.2	29.4	52.9	73.9	74	34.1	34.31	116	116	1.515716567	1.802500925	1.693490625	5	1405.3	781.3	1331.7
